# Supplementary material for: Bridging the Care Gap: Integrating Family Caregiver Partnerships into Healthcare Provider Education
Source: Healthcare (Basel). 2025 Aug 4;13(15):1899. doi: 10.3390/healthcare13151899 (PMC12346123; doi:10.3390/healthcare13151899)
Supplement: Supplementary file 1 [file healthcare-13-01899-s001.zip]

Archive with 1 entries (1 files):
- healthcare-3715825-supplementary.pdf
